# Supplementary material for: RNA sequencing analysis between ruptured and un-ruptured brain AVM
Source: Chin Neurosurg J. 2022 Jun 2;8:13. doi: 10.1186/s41016-022-00282-4 (PMC9161579; doi:10.1186/s41016-022-00282-4)
Supplement: Supplementary file 1 — Additional file 1: Table S1. comparison of baseline between ruptured and un-ruptured BAVM group. [file 41016_2022_282_MOESM1_ESM.xlsx]

## Sheet: Table S1
	Table S1 comparison of baseline between ruptured and un-ruptured BAVM group
		Ruptured BAVM (n=28)	Un-ruptured BAVM (n=37)	P value
	Sex, female	11(39.3%)	15(40.5%)	>0.05
	Age, y	29±17	28±13	>0.05
	Max_length (cm)	3.55±1.08	3.41±0.84	>0.05
	Volume (cm3)	14.98±15.24	13.09±9.31	>0.05
	Hypertension	6	8	>0.05
	drinking	2	2	>0.05
	smoking	3	4	>0.05
	Note: the volume was defined as 1/2 length*width*height
