# Supplementary material for: RNA sequencing analysis between ruptured and un-ruptured brain AVM
Source: Chin Neurosurg J. 2022 Jun 2;8:13. doi: 10.1186/s41016-022-00282-4 (PMC9161579; doi:10.1186/s41016-022-00282-4)
Supplement: Supplementary file 2 — Additional file 2: Table S2. GO terms enriched by the up-regulated genes in ruptured BAVMs. [file 41016_2022_282_MOESM2_ESM.xlsx]

## Sheet: DAVID_GO_UP
Table S1 GO terms enriched by the up-regulated genes in ruptured BAVMs
Term	Count	%	PValue	Genes	Fold Enrichment	FDR
GO:0006954~inflammatory response	71	7.60171	4.88e-22	TNFAIP6, CCL4L1, ITGB2, PIK3CD, ITGAL, LIPA, LTB4R, PYCARD, PSTPIP1, CASP4, CCRL2, STAB1, CCR7, LGALS9, CCR5, CCR2, HAVCR2, IL10, SYK, IGFBP4, SLC11A1, NFAM1, CD180, IL18, CYBB, CYBA, TNFRSF1B, TLR1, HCK, IL1B, TLR8, ADAM8, TLR6, TLR5, S100A9, S100A8, NAIP, CSF1R, LXN, C5AR2, PTGER2, C5AR1, PTAFR, FPR1, LY96, FPR3, FPR2, AOAH, NLRC4, MEFV, AIF1, PTGS1, CCL4, SPP1, CCL3, TNFRSF14, CD14, CCR1, LYN,…	3.75834	1.64e-18
GO:0007155~cell adhesion	63	6.74518	6.56e-13	NRP2, CSF3R, SIGLEC9, ITGAM, TNFAIP6, CCL4L1, ITGB2, ITGAL, WISP1, LOXL2, HAPLN2, PSTPIP1, STAB1, ITGAX, CYP1B1, EMILIN2, TNR, EMILIN1, ITGB7, PLXNC1, CD36, CD33, DSCAM, CD300A, OMD, HCK, MAG, COL6A1, NINJ1, ADAM12, CERCAM, COL6A3, ADAM9, CD226, DSCAML1, DSC2, COL15A1, SELPLG, LAMA3, FPR2, NID2, GPNMB, CCL4, SPP1, LPXN, CTNNA3, SLAMF1, CCR1, SIGLEC16, MOG, IGSF11, COL1A1, CD4, CXCL12, COL5A1, FAP…	2.75363	1.1e-09
GO:0045087~innate immune response	60	6.42398	1.24e-12	CD84, NCF2, PIK3CD, TREM2, SIRPB1, PYCARD, LGALS3, PSTPIP1, CASP4, TNFAIP8L2, JAK3, HAVCR2, FCER1G, CR1, SYK, CD180, CYBB, CYBA, TLR1, TYROBP, LCK, BTK, TRIM14, CD300E, TLR8, PPARG, TLR6, TLR5, S100A9, S100A8, NAIP, C1QB, CSF1R, C1QA, C1R, UNC93B1, LY96, NLRC4, NOD2, CORO1A, C2, LILRA5, RNF135, CD300LB, CD14, SLAMF1, LYN, SIGLEC16, PPP1R14B, SIGLEC15, CARD9, LY86, MARCO, VNN1, TEC, FES, CD209, MY…	2.79937	1.39e-09
GO:0006955~immune response	58	6.20985	5.25e-12	CCL4L1, GPR65, LST1, NCF4, AQP9, SECTM1, LTB4R, CTSS, TNFSF13B, IL27RA, FCGR3A, FTH1, CCR7, CD36, CCR5, IKBKE, CTSC, CCR2, CMKLR1, IL10, SLC11A1, IL18, PDCD1LG2, TNFRSF1B, VAV1, TLR1, IL1B, IRF8, LTB, TLR6, PKHD1L1, IGSF6, C1R, C5AR1, PTAFR, WAS, CFP, CST7, SAMHD1, IL2RG, FYB, C7, CCL4, CCL3, MBP, TNFRSF14, FCGR1A, S1PR4, CCR1, NGFR, IL10RB, TNFRSF10C, LILRB2, CD4, CXCL12, TNFSF8, FCGR2B, C1QC	2.7639	4.4e-09
GO:0050776~regulation of immune response	31	3.31906	3.95e-09	IFITM1, SIGLEC9, KLRB1, ITGB2, TREM2, LILRA1, ITGAL, FCGR3A, CD300LB, ITGB7, CD300LF, FCGR1A, CD33, LAIR1, MICB, CD300A, LILRB1, LILRB2, OSCAR, COL1A1, COL3A1, CD200R1, TYROBP, COL1A2, CD300E, CD226, CD247, CD300C, FCGR2B, SIGLEC7, HCST	3.49397	2.65e-06
GO:0007229~integrin-mediated signaling pathway	21	2.24839	7.18e-08	ITGAM, FCER1G, SYK, ITGB2, PLEK, FBLN1, ITGAL, VAV1, HCK, COL3A1, DAB2, TYROBP, TEC, ADAM12, ITGAX, PLP1, ITGBL1, ADAM9, ADAM8, ITGB7, FERMT3	4.2556	3.6e-05
GO:0007165~signal transduction	100	10.7066	7.51e-08	RTKN, CSF3R, CCL4L1, PYCARD, DPYSL5, PLAU, RPS6KA1, CAPN3, SOX8, CD300A, IGFBP4, DOK1, INPP4B, DOK2, TYROBP, CD226, ROR2, CD300C, S100A9, CSF1R, PDE1C, C5AR1, FPR1, FPR3, CSF2RB, TXN, IQGAP2, HIF1A, IQGAP3, LPXN, S100A11, SLAMF1, TNFSF18, LYN, VDR, TNFRSF10C, PILRA, ARHGAP25, IGF2R, ARHGAP30, CXCL12, PTK7, ZNF536, TNFSF8, MYD88, ARHGAP9, ARHGAP11A, NRP1, ARHGAP11B, TNFAIP6, PIK3CD, SECTM1, LSP1, …	1.728	3.6e-05
GO:0050900~leukocyte migration	23	2.46253	1.37e-07	LYN, CD84, SELPLG, ITGAM, FCER1G, ITGB2, C5AR1, FPR1, FPR3, FPR2, ITGAL, COL1A1, MAG, DOK2, SLC7A7, COL1A2, SLC7A8, LCK, ITGAX, CD48, PTPN6, SLC16A3, CD244	3.7822	5.09e-05
GO:0006935~chemotaxis	23	2.46253	1.37e-07	CMTM7, CCR1, C5AR2, CMTM5, C5AR1, PTAFR, FPR1, LSP1, FPR2, TYMP, CXCL12, FES, PLAU, CCRL2, CCL3, RAC2, CCR7, NCKAP1L, LGALS9, DOCK2, CCR5, CCR2, CMKLR1	3.7822	5.09e-05
GO:0030574~collagen catabolic process	15	1.606	2.41e-06	COL15A1, COL11A1, MMP2, CTSS, COL1A1, COL3A1, MMP14, COL1A2, COL5A1, CTSL, COL5A2, COL6A1, COL6A3, CTSD, CTSB	4.70206	0.00081
GO:0030593~neutrophil chemotaxis	15	1.606	3.56e-06	CSF3R, FCER1G, SYK, CCL4L1, ITGB2, C5AR1, PIK3CD, VAV1, LGALS3, IL1B, CCL4, CCL3, NCKAP1L, S100A9, S100A8	4.55957	0.00104797
GO:0002224~toll-like receptor signaling pathway	10	1.07066	3.75e-06	TLR1, UNC93B1, CTSL, CD180, TLR8, TLR6, CTSS, MYD88, CTSB, LGMN	7.43042	0.00104797
GO:0002250~adaptive immune response	23	2.46253	4.08e-06	LILRA6, TNFSF18, LYN, CD84, SYK, UNC93B1, PIK3CD, LILRB1, LILRB2, LILRA1, LILRB3, LILRB4, LILRB5, CTSS, CD4, TEC, CTSL, CD209, BTK, JAK3, CD244, LAIR1, HAVCR2	3.11776	0.00105238
GO:0051301~cell division	39	4.17559	5.43e-06	CDCA2, CDCA3, CDCA4, CDCA5, KIF14, CDCA7, NCAPG, CDCA8, BUB1B, KIF11, NCAPH, AURKA, CCNB2, CCNB1, PTTG1, CHEK2, NUF2, RCC1, STOX1, HELLS, CENPW, CDC6, NDC80, ZWINT, CCNA2, CENPE, TPX2, CENPF, KIF18B, REEP4, KIFC1, PPP1R1C, CKS2, TIMELESS, CDK1, TACC3, BIRC5, KIF2C, MAD2L1	2.23549	0.00130154
GO:0007166~cell surface receptor signaling pathway	33	3.53319	6.64e-06	IFITM1, IGSF6, SIGLEC9, CD82, KLRB1, LY96, LILRA1, SIRPB1, IL27RA, EDNRB, TSPAN8, TSPAN4, CD37, TNFRSF14, CD14, CD36, CCR5, CD53, CCR1, GPR75, LIFR, LILRB2, LILRB3, LILRB5, DOK1, MARCO, DOK2, CD4, PTPRC, TDP2, CD28, CD247, MYD88	2.41624	0.00148544
GO:0032729~positive regulation of interferon-gamma production	12	1.2848	1.17e-05	PYCARD, SASH3, IL1B, SLC11A1, WNT5A, IL18, IRF8, CD226, CD14, CCR2, HAVCR2, IL27RA	5.2336	0.00245744
GO:0032760~positive regulation of tumor necrosis factor production	12	1.2848	1.46e-05	PYCARD, SASH3, FCER1G, CARD9, PTAFR, CCL3, LY96, CYBA, CD14, CD36, NOD2, MYD88	5.12225	0.00277584
GO:0030198~extracellular matrix organization	26	2.78373	1.49e-05	ITGAM, OLFML2B, COL11A1, LAMA3, ITGB2, FBLN1, ITGAL, NID2, PRDX4, ITGAX, SPP1, TNR, EMILIN1, ITGB7, COL1A1, COL3A1, CCDC80, COL1A2, COL5A1, SPINT1, COL5A2, COL6A1, COL6A3, COL9A3, TGFBI, COL9A2	2.6613	0.00277584
GO:0031663~lipopolysaccharide-mediated signaling pathway	10	1.07066	1.79e-05	LYN, HCK, IL1B, PTAFR, IL18, CCL3, LY96, PTPN22, CD14, MYD88	6.26941	0.00316382
GO:0050850~positive regulation of calcium-mediated signaling	8	0.856531	3.24e-05	CD4, P2RX4, SYK, CCL4L1, CCL4, CCL3, TREM2, ADA	8.02485	0.00525998
GO:0042102~positive regulation of T cell proliferation	13	1.39186	3.29e-05	SASH3, LILRB2, PDCD1LG2, AIF1, CORO1A, TNFSF13B, CD4, PTPRC, IL1B, CD28, NCKAP1L, JAK3, HAVCR2	4.34679	0.00525998
GO:0050729~positive regulation of inflammatory response	14	1.49893	5.66e-05	TNFSF18, CCL4L1, WNT5A, IL18, PLA2G7, MAPK13, NLRP12, FABP4, TRPV4, CCL4, CCL3, S100A9, S100A8, CCR2	3.84753	0.00841906
GO:0032755~positive regulation of interleukin-6 production	11	1.17773	5.77e-05	PYCARD, FCER1G, IL1B, WNT5A, CARD9, CYBA, LILRB2, CD36, NOD2, MYD88, MAPK13	4.90408	0.00841906
GO:0007169~transmembrane receptor protein tyrosine kinase signaling pathway	16	1.71306	7.59e-05	LYN, CSF1R, SYK, PILRA, RASGRP4, DOK1, HCK, DOK2, CD4, TEC, ERBB3, LCK, NTF3, BTK, ROR2, ANGPTL1	3.34369	0.0106075
GO:0006928~movement of cell or subcellular component	15	1.606	8.27e-05	CCL4L1, ARPC1B, FPR3, LSP1, FPR2, TXN, ITGAL, CORO1A, LTB4R, VNN1, VNN2, ABI3, ARHGDIB, CCL4, CERCAM	3.49921	0.0111064
GO:0007067~mitotic nuclear division	28	2.99786	0.000115	CDCA2, CDCA3, CDCA5, BUB1B, KIF11, AURKA, KIF15, CCNB2, PTTG1, NUF2, RCC1, STOX1, HELLS, CENPW, HGF, PLK1, CDC6, NDC80, CCNA2, ASPM, ANLN, TPX2, CENPF, REEP4, TIMELESS, CDK1, BIRC5, KIF2C	2.26508	0.0148861
GO:0071222~cellular response to lipopolysaccharide	17	1.82013	0.000147	IL10, ABCA1, CD180, WNT5A, NR1H3, LILRB1, LILRB2, TNFRSF1B, PYCARD, EDNRB, IRF8, ADAM9, CD14, CD36, CCR5, TLR5, HAVCR2	3.0182	0.0183313
GO:0001816~cytokine production	8	0.856531	0.000161	CD4, FABP4, PTAFR, PIK3CD, CD226, LIPA, S100A9, S100A8	6.41988	0.0192912
GO:0002755~MyD88-dependent toll-like receptor signaling pathway	9	0.963597	0.000167	TLR1, BTK, LY96, TLR8, CD14, CD36, TLR6, TLR5, MYD88	5.47149	0.0192912
GO:0032695~negative regulation of interleukin-12 production	6	0.642398	0.000179	IL10, ACP5, MEFV, JAK3, SLAMF1, CMKLR1	10.0311	0.019971
GO:0050918~positive chemotaxis	9	0.963597	0.000259	LGALS3, NRP1, CXCL12, GPNMB, HGF, NTF3, PLXNB3, CCL3, CORO1A	5.15883	0.0280053
GO:0042632~cholesterol homeostasis	12	1.2848	0.000288	ABCA1, ABCA2, CETP, FABP4, NR5A2, SOAT1, NPC2, LIPG, IL18, NR1H3, APOE, GPIHBP1	3.76165	0.0293417
GO:0050853~B cell receptor signaling pathway	11	1.17773	0.000289	LYN, PTPRC, TEC, SYK, LCK, NFAM1, BTK, PIK3CD, PTPN6, MNDA, NCKAP1L	4.08673	0.0293417
GO:0055114~oxidation-reduction process	50	5.35332	0.000343	MOXD1, STEAP4, SRXN1, NCF2, HHIP, NCF4, AKR1B1, PLOD1, IFI30, LOXL2, FTH1, STAB1, CYP1B1, SH3BGRL3, HTATIP2, G6PD, GSTO1, AKR1A1, CYBB, CYBA, PGD, KMO, CYP27A1, CH25H, ALDH1A3, POR, BLVRB, STEAP1, TPH1, FRRS1, HPGD, NCF1C, GLRX, TXN, PTGS1, CYB5R4, PRDX4, ALDH3B1, CREG1, ALOX5, CYP2J2, HSD3B7, NQO1, TXNRD1, OSGIN1, PYCR1, FA2H, CYP2S1, TBXAS1, ALDH16A1	1.69444	0.0338821
GO:0008283~cell proliferation	35	3.74732	0.000361	CSF1R, CITED1, UHRF1, BUB1B, MCM10, TXN, MKI67, LIPA, RASGRP4, KIF15, TNFSF13B, CREG1, PDPN, LIPG, TCF19, SYK, IGFBP4, TXNRD1, SERPINF1, PLK1, LY86, TPX2, DAB2, CENPF, FES, CKS2, CDK1, TACC3, PTPN6, TNFSF8, KIF2C, TGFBI, BCAT1, MXD1, SLC29A2	1.91851	0.0338821
GO:0043304~regulation of mast cell degranulation	5	0.535332	0.000363	LYN, FES, STXBP2, RAC2, UNC13D	12.5388	0.0338821
GO:0045454~cell redox homeostasis	13	1.39186	0.000398	GPX1, NCF2, TXNRD1, SLC11A1, NCF4, CYBB, GLRX, CYBA, TXN, PDIA4, PRDX4, SH3BGRL3, P4HB	3.38711	0.0358712
GO:0007267~cell-cell signaling	27	2.89079	0.000406	C1QA, NRP1, TNFAIP6, CCL4L1, ITGB2, TXN, EFNA4, WISP1, CCL4, NTF3, STAB1, CCL3, CCR5, GAL3ST4, CD33, IL10, CCR1, TNFSF18, GDF15, IL18, LILRB2, GJB1, IL1B, TNFSF8, LTB, GRAP, S100A9	2.13259	0.0358712
GO:0006952~defense response	12	1.2848	0.000435	CD84, CSF3R, CXCL12, SP140, RNASE6, WAS, CD48, LILRA1, NOD2, LILRB3, KCNN4, LILRB5	3.59322	0.0374182
GO:0070374~positive regulation of ERK1 and ERK2 cascade	21	2.24839	0.000457	CCR1, CSF1R, NRP1, CCL4L1, C5AR2, C5AR1, TREM2, PTPN22, NOD2, SCIMP, PYCARD, GPNMB, TRPV4, CCL4, CCL3, CCR7, TNFAIP8L3, CD36, LGALS9, HAVCR2, SLAMF1	2.40746	0.0383125
GO:0032496~response to lipopolysaccharide	20	2.14133	0.000529	NGFR, CITED1, CNP, IL10RA, PTGER2, SLC11A1, C5AR1, TNFRSF10C, LY96, PTPN22, CSF2RB, IL18BP, CASP1, ACP5, CCR7, TNFRSF14, LGALS9, S100A8, TIMP4, PCK2	2.4466	0.0431275
GO:0007052~mitotic spindle organization	8	0.856531	0.00055	GPSM2, CCNB1, RCC1, TTK, WDR62, KIF11, NDC80, AURKA	5.3499	0.0431275
GO:0050718~positive regulation of interleukin-1 beta secretion	7	0.749465	0.000561	PYCARD, NLRP12, WNT5A, CASP1, CCL3, LGALS9, NOD2	6.3834	0.0431275
GO:0030199~collagen fibril organization	9	0.963597	0.000567	COL1A1, COL3A1, COL1A2, COL5A1, COL11A1, COL5A2, SERPINH1, CYP1B1, LOXL2	4.62972	0.0431275
GO:0030168~platelet activation	16	1.71306	0.000578	LYN, FCER1G, SYK, PIK3R6, VAV1, F5, PIK3R5, COL1A1, COL3A1, GNA15, RAP2B, COL1A2, LCK, PDPN, RAC2, PTPN6	2.79125	0.0431275
GO:0090026~positive regulation of monocyte chemotaxis	6	0.642398	0.000833	TNFSF18, CCR1, CXCL12, PLA2G7, AIF1, CCR2	7.5233	0.0608014
GO:0006968~cellular defense response	11	1.17773	0.000905	TYROBP, NCF2, C5AR1, LY96, MNDA, LILRB2, CD300C, TCIRG1, LSP1, CCR5, CCR2	3.55941	0.0646426
GO:0042127~regulation of cell proliferation	21	2.24839	0.000927	NGFR, PTGER2, CDCA7, TNFRSF10C, FOXM1, TNFRSF1B, PTGS1, FA2H, NR5A2, TEC, ERBB3, FES, PLAU, LCK, TIMELESS, BTK, TNFRSF14, LGR5, SGK2, S100A11, EZH2	2.27732	0.0648405
GO:0050830~defense response to Gram-positive bacterium	13	1.39186	0.00099	HIST1H2BJ, CARD9, C5AR1, LYZ, IL27RA, HIST1H2BF, ACP5, TNFSF8, TNFRSF14, CD36, MYD88, HIST1H2BD, HAVCR2	3.06833	0.0675398
GO:0002430~complement receptor mediated signaling pathway	5	0.535332	0.00100625	CR1, C5AR2, FPR1, FPR3, FPR2	10.0311	0.0675398
GO:0000070~mitotic sister chromatid segregation	7	0.749465	0.00117241	KIF18B, KIFC1, PLK1, NUSAP1, NDC80, ZWINT, MAD2L1	5.6174	0.0771493
GO:0034142~toll-like receptor 4 signaling pathway	6	0.642398	0.00150448	ITGAM, ITGB2, LY96, CD14, LGALS9, PIK3AP1	6.68738	0.0944159
GO:0050707~regulation of cytokine secretion	5	0.535332	0.00151921	LYN, TLR1, TLR8, TLR6, TLR5	9.11915	0.0944159
GO:0051279~regulation of release of sequestered calcium ion into cytosol	5	0.535332	0.00151921	LYN, UBASH3B, PTPN6, CYBA, CORO1A	9.11915	0.0944159
GO:0050728~negative regulation of inflammatory response	12	1.2848	0.00177992	NLRP12, TNFAIP6, SERPINF1, HGF, ACP5, NR1H3, AOAH, TNFAIP8L2, APOE, MEFV, TNFRSF1B, ADA	3.04741	0.108608
GO:0007059~chromosome segregation	11	1.17773	0.00187207	TOP2A, CENPE, CENPF, CDCA2, CENPW, NUF2, RCC1, FAM96A, ESCO2, KIF11, NDC80	3.24534	0.112191
GO:0046718~viral entry into host cell	12	1.2848	0.00197295	VAMP8, DPP4, CR1, SELPLG, MOG, CD209, ANPEP, TNFRSF14, ITGB7, CLDN1, CTSB, SLAMF1	3.00932	0.116162
GO:0031100~organ regeneration	9	0.963597	0.00203957	CCNA2, CXCL12, HGF, C5AR1, CDK1, PPARG, LCP1, MKI67, IGF2R	3.84168	0.116966
GO:0006629~lipid metabolic process	18	1.92719	0.00213617	ABCA2, ASAH1, G6PD, ABHD3, CPNE7, AOAH, LIPA, PTGS1, PLA2G15, CH25H, FABP5, ALDH3B1, LIPG, APOC1, TPP1, PPARG, CD36, PLTP	2.30012	0.116966
GO:0007018~microtubule-based movement	12	1.2848	0.00218266	CENPE, KIF19, KIF18B, DNAH17, KIFC1, KIF4A, AP2S1, KIF14, KIF2C, KIF11, KIF6, KIF15	2.97217	0.116966
GO:0006874~cellular calcium ion homeostasis	13	1.39186	0.00218312	SLC24A2, CCR1, SLC24A4, VDR, HEXB, PLN, CXCL12, STC2, TRPV4, CCL3, ATP13A4, APOE, CCR2	2.80438	0.116966
GO:0050690~regulation of defense response to virus by virus	7	0.749465	0.0021957	HCK, CD4, LCK, AP2S1, CD28, CD247, DOCK2	5.01553	0.116966
GO:0032494~response to peptidoglycan	4	0.428266	0.00219573	C5AR1, CARD9, IRF5, MYD88	13.3748	0.116966
GO:0051603~proteolysis involved in cellular protein catabolic process	9	0.963597	0.00234271	CTSA, FAP, CTSL, CTSZ, CPVL, CTSS, CTSC, CTSB, LGMN	3.76165	0.120774
GO:0043524~negative regulation of neuron apoptotic process	16	1.71306	0.00238095	DRAXIN, NRP1, CITED1, C5AR1, KIF14, CORO1A, ERBB3, NTF3, BIRC5, HMOX1, ADAM8, APOE, GCLM, CRLF1, NAIP, LGMN	2.43177	0.120774
GO:0071407~cellular response to organic cyclic compound	10	1.07066	0.00240966	MSR1, CEBPA, P2RY6, CCNB1, IL1B, IL18, CCL3, CYP1B1, CYBA, NOD2	3.40036	0.120774
GO:0032720~negative regulation of tumor necrosis factor production	8	0.856531	0.00241116	IL10, GPNMB, C5AR2, ACP5, PTPN22, LGALS9, HAVCR2, SLAMF1	4.22361	0.120774
GO:0070098~chemokine-mediated signaling pathway	11	1.17773	0.00260066	CCR1, CXCL12, CCL4L1, GPR35, CCRL2, CCL4, CCL3, GPR75, CCR5, CCR2, CMKLR1	3.10822	0.12835
GO:0007204~positive regulation of cytosolic calcium ion concentration	16	1.71306	0.00275747	CCR1, GPR35, C5AR2, PTGER2, C5AR1, FPR1, FPR3, FPR2, GNA15, EDNRB, TRPV4, CCR7, CD36, CCR5, S1PR4, CCR2	2.39548	0.134117
GO:0045730~respiratory burst	5	0.535332	0.00303902	NCF2, SLC11A1, CYBB, NCF1C, CYBA	7.7162	0.143647
GO:2000484~positive regulation of interleukin-8 secretion	5	0.535332	0.00303902	PYCARD, FCN1, WNT5A, LGALS9, CD244	7.7162	0.143647
GO:0038083~peptidyl-tyrosine autophosphorylation	8	0.856531	0.00326778	LYN, HCK, TEC, SYK, FES, LCK, BTK, JAK3	4.01243	0.152315
GO:0043305~negative regulation of mast cell degranulation	4	0.428266	0.00370064	CD84, CD300A, HMOX1, LGALS9	11.4641	0.170128
GO:0060326~cell chemotaxis	10	1.07066	0.00470464	CXCL12, BIN2, CCL4L1, HGF, C5AR1, FPR1, PLXNB3, CCL3, FPR3, FPR2	3.08648	0.210517
GO:0046330~positive regulation of JNK cascade	10	1.07066	0.00470464	PYCARD, SDCBP, IL1B, TRPV4, CARD9, CCR7, NOD2, WNT16, MYD88, SLAMF1	3.08648	0.210517
GO:0030335~positive regulation of cell migration	19	2.03426	0.00483447	LYN, CCR1, CSF1R, TNFAIP6, HGF, PIK3CD, AIF1, CORO1A, COL1A1, SDCBP, DAB2, MMP14, GPNMB, PLAU, NTF3, CCL3, SNAI2, ROR2, FERMT3	2.07163	0.21348
GO:0007062~sister chromatid cohesion	13	1.39186	0.00510463	CDCA5, PLK1, CDCA8, BUB1B, NDC80, ZWINT, CENPE, CENPF, CENPH, NUF2, BIRC5, KIF2C, MAD2L1	2.53211	0.21749
GO:0031295~T cell costimulation	11	1.17773	0.00519119	LYN, DPP4, CD4, LCK, CD28, PTPN6, TNFRSF14, CD247, PDCD1LG2, VAV1, TNFSF13B	2.82927	0.21749
GO:0007200~phospholipase C-activating G-protein coupled receptor signaling pathway	10	1.07066	0.00521294	P2RY6, EDNRB, HTR1F, C5AR2, C5AR1, HTR1D, FPR1, FPR3, FPR2, LTB4R	3.03972	0.21749
GO:0034375~high-density lipoprotein particle remodeling	5	0.535332	0.00535813	CETP, APOC1, LIPG, APOE, PLTP	6.68738	0.21749
GO:0034162~toll-like receptor 9 signaling pathway	5	0.535332	0.00535813	UNC93B1, TLR8, PIK3AP1, MYD88, HAVCR2	6.68738	0.21749
GO:0051044~positive regulation of membrane protein ectodomain proteolysis	5	0.535332	0.00535813	IL1B, ADAM9, ADAM8, APOE, TNFRSF1B	6.68738	0.21749
GO:0050702~interleukin-1 beta secretion	4	0.428266	0.00570294	ABCA1, CD36, NLRC4, TLR6	10.0311	0.21749
GO:0045410~positive regulation of interleukin-6 biosynthetic process	4	0.428266	0.00570294	TLR1, IL1B, PTAFR, TLR6	10.0311	0.21749
GO:1902715~positive regulation of interferon-gamma secretion	4	0.428266	0.00570294	PTPN22, LGALS9, CD244, SLAMF1	10.0311	0.21749
GO:0019934~cGMP-mediated signaling	4	0.428266	0.00570294	EDNRB, CD36, APOE, PRKG1	10.0311	0.21749
GO:0050862~positive regulation of T cell receptor signaling pathway	4	0.428266	0.00570294	LCK, CCR7, KCNN4, ADA	10.0311	0.21749
GO:0042129~regulation of T cell proliferation	4	0.428266	0.00570294	TNFSF18, LGALS3, CD209, RAC2	10.0311	0.21749
GO:0044267~cellular protein metabolic process	14	1.49893	0.00586685	IGFBP4, HEXB, MMP2, CSF2RB, LYZ, CKAP4, CECR1, HIST2H3A, HIST1H4I, TGFBI, HIST1H3B, HIST2H3C, HIST1H3D, PAPPA2	2.38025	0.220432
GO:0019886~antigen processing and presentation of exogenous peptide antigen via MHC class II	12	1.2848	0.00591148	CENPE, FCER1G, CTSL, KIF4A, AP2S1, KIF2C, KIF11, IFI30, CTSD, CTSS, KIF15, LGMN	2.6168	0.220432
GO:0008203~cholesterol metabolic process	10	1.07066	0.00635625	ABCA1, LIPE, CEBPA, CH25H, CETP, SOAT1, NPC2, APOC1, APOBR, APOE	2.95031	0.234413
GO:0051092~positive regulation of NF-kappaB transcription factor activity	15	1.606	0.00649461	TNFSF18, ITGB2, WNT5A, NLRC4, NOD2, PYCARD, IL1B, BTK, TRIM14, CAPN3, ADAM8, LGALS9, S100A9, S100A8, MYD88	2.26265	0.236912
GO:0007159~leukocyte cell-cell adhesion	6	0.642398	0.0069891	SYK, CD209, ITGB2, CERCAM, ITGAL, FERMT3	4.81491	0.243443
GO:0033344~cholesterol efflux	6	0.642398	0.0069891	ABCA1, ABCA2, SOAT1, NPC2, APOC1, APOE	4.81491	0.243443
GO:0086091~regulation of heart rate by cardiac conduction	7	0.749465	0.00703877	KCNJ5, KCNE1, KCNE3, KCNQ1, KCNA5, CTNNA3, DSC2	4.01243	0.243443
GO:2001189~negative regulation of T cell activation via T cell receptor contact with antigen bound to MHC molecule on antigen presenting cell	3	0.321199	0.00718141	LGALS3, LILRB1, HAVCR2	20.0621	0.243443
GO:0002277~myeloid dendritic cell activation involved in immune response	3	0.321199	0.00718141	PYCARD, DOCK2, SLAMF1	20.0621	0.243443
GO:0033632~regulation of cell-cell adhesion mediated by integrin	3	0.321199	0.00718141	DPP4, ADA, FERMT3	20.0621	0.243443
GO:0002774~Fc receptor mediated inhibitory signaling pathway	3	0.321199	0.00718141	LYN, LILRB1, LILRB2	20.0621	0.243443
GO:0071404~cellular response to low-density lipoprotein particle stimulus	4	0.428266	0.00824019	FCER1G, SYK, ITGB2, CD36	8.9165	0.276541
GO:0071310~cellular response to organic substance	5	0.535332	0.00863062	IL1B, PSAP, CASP1, CD68, IQGAP3	5.90063	0.286776
GO:0006909~phagocytosis	8	0.856531	0.00915649	SLC11A1, ITGB2, IRF8, CD14, ITGAL, CORO1A, UNC13D, SLAMF1	3.34369	0.296248
GO:0007080~mitotic metaphase plate congression	7	0.749465	0.00926879	CENPE, CCNB1, KIFC1, CDCA5, KIF14, CDCA8, KIF2C	3.79554	0.296248
GO:0042130~negative regulation of T cell proliferation	7	0.749465	0.00926879	IL10, GPNMB, PTPN6, LILRB1, LILRB2, VSIG4, HAVCR2	3.79554	0.296248
GO:0007162~negative regulation of cell adhesion	7	0.749465	0.00926879	ERBB3, DSCAM, ARHGDIB, PLXNB3, LPXN, FBLN1, TGFBI	3.79554	0.296248
GO:0009636~response to toxic substance	11	1.17773	0.00946802	LYN, NQO1, CNP, SLC7A8, CCL4L1, HTR1D, CCL4, CDK1, CCL3, CYP1B1, MBP	2.59628	0.299761
GO:0035987~endodermal cell differentiation	6	0.642398	0.0097839	MMP14, COL11A1, MMP2, LAMA3, ITGB2, COL6A1	4.45825	0.306867
GO:0045080~positive regulation of chemokine biosynthetic process	4	0.428266	0.0113404	IL1B, WNT5A, HMOX1, MYD88	8.02485	0.345987
GO:2000406~positive regulation of T cell migration	4	0.428266	0.0113404	PYCARD, CXCL12, TNFRSF14, AIF1	8.02485	0.345987
GO:1903206~negative regulation of hydrogen peroxide-induced cell death	4	0.428266	0.0113404	GPR37, PSAP, PYCR1, TXN	8.02485	0.345987
GO:0006898~receptor-mediated endocytosis	18	1.92719	0.0116252	MSR1, CETP, CD163, CD163L1, HIP1R, APOBR, HPR, CLEC9A, IGF2R, LOXL2, MARCO, DAB2, STAB1, CD14, CD36, APOE, FCGR1A, FOLR2	1.9415	0.35148
GO:0000302~response to reactive oxygen species	7	0.749465	0.0119619	GPX1, TXNRD1, CYBB, CYBA, P4HB, APOE, TXN	3.60089	0.358429
GO:0050727~regulation of inflammatory response	9	0.963597	0.0125252	LYN, PYCARD, HCK, FABP4, CASP4, CASP1, NOD2, PIK3AP1, MYD88	2.86602	0.369417
GO:0000082~G1/S transition of mitotic cell cycle	12	1.2848	0.0125487	CDT1, ORC1, CDCA5, CDK1, EIF4EBP1, RCC1, MCM10, CDC6, BCAT1, IQGAP3, CDKN3, MCM2	2.36025	0.369417
GO:0022617~extracellular matrix disassembly	10	1.07066	0.0129432	MMP14, CTSL, MMP2, LAMA3, SPP1, ADAM8, CAPG, LCP1, TIMP1, CTSS	2.63975	0.372898
GO:0097421~liver regeneration	6	0.642398	0.0132627	IL10, HFE, UCP2, HMOX1, EZH2, AURKA	4.15078	0.372898
GO:0050766~positive regulation of phagocytosis	6	0.642398	0.0132627	PYCARD, FCER1G, IL1B, SLC11A1, CYBA, DOCK2	4.15078	0.372898
GO:0005975~carbohydrate metabolic process	17	1.82013	0.0133545	MANBA, GK, HEXB, HHIP, HEXA, FUCA2, AKR1B1, TALDO1, NAGA, NPL, PYGL, GNPDA1, MGAT1, GALM, MAN2B1, GUSB, GLA	1.96009	0.372898
GO:0042742~defense response to bacterium	15	1.606	0.0134326	IL10, FCER1G, SYK, SLC11A1, NLRC4, NOD2, CFP, PLAC8, TLR1, STAB1, IRF8, TLR6, TLR5, S100A9, S100A8	2.07539	0.372898
GO:0034154~toll-like receptor 7 signaling pathway	3	0.321199	0.0138892	UNC93B1, PIK3AP1, HAVCR2	15.0466	0.372898
GO:0038124~toll-like receptor TLR6:TLR2 signaling pathway	3	0.321199	0.0138892	CD14, CD36, TLR6	15.0466	0.372898
GO:0051450~myoblast proliferation	3	0.321199	0.0138892	GPX1, HGF, ATOH8	15.0466	0.372898
GO:0071726~cellular response to diacyl bacterial lipopeptide	3	0.321199	0.0138892	CD14, CD36, TLR6	15.0466	0.372898
GO:0002283~neutrophil activation involved in immune response	3	0.321199	0.0138892	TYROBP, FCER1G, SYK	15.0466	0.372898
GO:0050859~negative regulation of B cell receptor signaling pathway	3	0.321199	0.0138892	CD300A, LPXN, PTPN6	15.0466	0.372898
GO:0002523~leukocyte migration involved in inflammatory response	4	0.428266	0.0150234	ITGB2, ADAM8, S100A9, S100A8	7.29532	0.385543
GO:0010759~positive regulation of macrophage chemotaxis	4	0.428266	0.0150234	TNFSF18, TRPV4, C5AR1, CMKLR1	7.29532	0.385543
GO:0009313~oligosaccharide catabolic process	4	0.428266	0.0150234	MANBA, GM2A, HEXB, MAN2B1	7.29532	0.385543
GO:0006098~pentose-phosphate shunt	4	0.428266	0.0150234	G6PD, TALDO1, PGD, TKT	7.29532	0.385543
GO:0051209~release of sequestered calcium ion into cytosol	7	0.749465	0.0151627	PTPRC, HTR1F, LCK, HTR1D, CCR7, MCOLN1, RYR3	3.42524	0.385543
GO:0030217~T cell differentiation	6	0.642398	0.0152793	CD4, PTPRC, LCK, PIK3CD, PTPN22, VAV1	4.01243	0.385543
GO:0030449~regulation of complement activation	6	0.642398	0.0152793	CR1, C7, C5AR2, C5AR1, CFP, C2	4.01243	0.385543
GO:0055072~iron ion homeostasis	6	0.642398	0.0152793	STEAP4, HFE, SLC11A1, HMOX1, STEAP1, FTL	4.01243	0.385543
GO:0007094~mitotic spindle assembly checkpoint	5	0.535332	0.0156094	CENPF, PLK1, BUB1B, TTK, MAD2L1	5.01553	0.388038
GO:0006801~superoxide metabolic process	5	0.535332	0.0156094	CYB5R4, NCF2, CYBB, NCF1C, CYBA	5.01553	0.388038
GO:0001525~angiogenesis	20	2.14133	0.015956	NRP1, COL15A1, NRP2, SYK, MMP2, IL18, TNFAIP2, HIF3A, HIF1A, PIK3R6, APOLD1, TYMP, MMP14, FAP, ANPEP, CYP1B1, HMOX1, ADAM8, TGFBI, HTATIP2	1.79929	0.393738
GO:0007417~central nervous system development	13	1.39186	0.0164306	LYN, MOG, ZBTB16, CELSR1, HAPLN2, VNN1, VNN2, CNTN2, MAL, TPP1, MBP, DSCAML1, TIMP4	2.1734	0.40249
GO:0006508~proteolysis	37	3.96146	0.0173256	C1QB, CFD, FCN1, C1QA, COLEC10, MYRF, C1R, CPXM2, HTRA3, CTSZ, CTSS, C2, DPP4, ADAMTSL1, PLAU, CTSL, ANPEP, CASP4, CASP1, CAPN3, CTSD, CTSC, CTSB, CTSA, HGF, MMP2, PCOLCE, F5, MMP14, FAP, ADAM12, DPEP2, ADAM8, TPP1, PAPPA2, LGMN, C1QC	1.4846	0.421162
GO:0010951~negative regulation of endopeptidase activity	13	1.39186	0.0174439	CSTB, CSTA, SERPINA1, LXN, SERPINF1, SPINT1, PTTG1, SPOCK3, SERPINH1, COL6A3, TIMP1, CARD16, TIMP4	2.15544	0.421162
GO:0042340~keratan sulfate catabolic process	4	0.428266	0.0193014	HEXB, HEXA, OMD, GNS	6.68738	0.449829
GO:0090179~planar cell polarity pathway involved in neural tube closure	4	0.428266	0.0193014	FZD2, PTK7, WNT5A, CELSR1	6.68738	0.449829
GO:0051382~kinetochore assembly	4	0.428266	0.0193014	CENPE, CENPF, CENPW, CENPH	6.68738	0.449829
GO:0010447~response to acidic pH	4	0.428266	0.0193014	SERPINF1, GPR65, CTSS, LGMN	6.68738	0.449829
GO:0051310~metaphase plate congression	4	0.428266	0.0193014	CENPE, CENPF, KIF2C, NDC80	6.68738	0.449829
GO:0050731~positive regulation of peptidyl-tyrosine phosphorylation	10	1.07066	0.0204979	NRP1, CD4, EHD4, TEC, SYK, HGF, NTF3, TREM2, TNFRSF14, CD36	2.4466	0.471634
GO:0021987~cerebral cortex development	8	0.856531	0.020518	ASPM, ARHGAP11B, COL3A1, BCL2A1, KIF14, TACC3, WDR62, HIF1A	2.86602	0.471634
GO:0006879~cellular iron ion homeostasis	7	0.749465	0.0210062	HFE, SLC11A1, FTH1, SLC40A1, HMOX1, HIF1A, FTL	3.1917	0.475546
GO:0006979~response to oxidative stress	12	1.2848	0.0210655	MMP14, VNN1, GPX1, SRXN1, STC2, IDH1, HMOX1, APOE, GCLM, SGK2, MICB, PTGS1	2.1886	0.475546
GO:0034113~heterotypic cell-cell adhesion	5	0.535332	0.0217886	NFASC, ITGB2, ITGAX, ITGB7, LILRB2	4.55957	0.475546
GO:0006919~activation of cysteine-type endopeptidase activity involved in apoptotic process	10	1.07066	0.0220131	PYCARD, NGFR, NLRP12, LCK, HIP1R, CASP1, PPARG, NLRC4, S100A9, S100A8	2.41712	0.475546
GO:2001300~lipoxin metabolic process	3	0.321199	0.0223886	HPGD, ALOX5, ALOX5AP	12.0373	0.475546
GO:2001199~negative regulation of dendritic cell differentiation	3	0.321199	0.0223886	TMEM176B, TMEM176A, LILRB1	12.0373	0.475546
GO:0097070~ductus arteriosus closure	3	0.321199	0.0223886	MYOCD, HPGD, STRA6	12.0373	0.475546
GO:0032611~interleukin-1 beta production	3	0.321199	0.0223886	PYCARD, IL1B, CASP1	12.0373	0.475546
GO:0098914~membrane repolarization during atrial cardiac muscle cell action potential	3	0.321199	0.0223886	KCNJ5, KCNQ1, KCNA5	12.0373	0.475546
GO:0016139~glycoside catabolic process	3	0.321199	0.0223886	FUCA1, FUCA2, NAGA	12.0373	0.475546
GO:0002309~T cell proliferation involved in immune response	3	0.321199	0.0223886	TNFSF18, SLC11A1, LILRB1	12.0373	0.475546
GO:0010543~regulation of platelet activation	3	0.321199	0.0223886	TEC, FCER1G, SYK	12.0373	0.475546
GO:0098869~cellular oxidant detoxification	9	0.963597	0.0225828	PRDX4, GPX1, SRXN1, GSTO1, TXNRD1, APOE, TXN, S100A9, PTGS1	2.57942	0.476654
GO:0006687~glycosphingolipid metabolic process	7	0.749465	0.0232507	CTSA, ASAH1, GM2A, HEXB, HEXA, PSAP, GLA	3.12078	0.485918
GO:0051897~positive regulation of protein kinase B signaling	10	1.07066	0.0236068	GPX1, IL18, CCL3, CD28, CCR7, ADAM8, TNFAIP8L3, TXN, STOX1, PIK3R5	2.38835	0.485918
GO:0033630~positive regulation of cell adhesion mediated by integrin	4	0.428266	0.0241801	SYK, ADAM9, PTPN6, NCKAP1L	6.17296	0.485918
GO:0006957~complement activation, alternative pathway	4	0.428266	0.0241801	CFD, C7, VSIG4, CFP	6.17296	0.485918
GO:0050872~white fat cell differentiation	4	0.428266	0.0241801	CEBPA, FABP4, SNAI2, PPARG	6.17296	0.485918
GO:0010745~negative regulation of macrophage derived foam cell differentiation	4	0.428266	0.0241801	ABCA1, CETP, NR1H3, PPARG	6.17296	0.485918
GO:0019372~lipoxygenase pathway	4	0.428266	0.0241801	GPX1, HPGD, ALOX5, ALOX5AP	6.17296	0.485918
GO:0010952~positive regulation of peptidase activity	4	0.428266	0.0241801	MMP14, PCOLCE2, FBLN1, PCOLCE	6.17296	0.485918
GO:0001666~response to hypoxia	16	1.71306	0.0249501	MYOCD, MMP2, KCNA5, CYBA, PLOD1, HIF1A, APOLD1, LOXL2, DPP4, MMP14, CXCL12, PLAU, UCP2, CASP1, HMOX1, ADA	1.86624	0.498409
GO:0001837~epithelial to mesenchymal transition	6	0.642398	0.0253602	HGF, WNT5A, SNAI2, HIF1A, LOXL2, WNT4	3.54038	0.500713
GO:0032733~positive regulation of interleukin-10 production	5	0.535332	0.0253639	SASH3, FCER1G, HGF, CD28, NOD2	4.36133	0.500713
GO:0042552~myelination	7	0.749465	0.0256507	NFASC, GAL3ST1, PLLP, HEXB, MAL, MBP, OLIG2	3.05293	0.503414
GO:0048010~vascular endothelial growth factor receptor signaling pathway	9	0.963597	0.0262774	NRP1, NRP2, NCF2, NCF4, CYBB, NCKAP1L, CYBA, VAV1, MAPK13	2.50777	0.512715
GO:0031532~actin cytoskeleton reorganization	7	0.749465	0.0282099	PARVG, PTK7, GPR65, TRPV4, PLEK, S1PR2, S100A9	2.98798	0.53804
GO:0006911~phagocytosis, engulfment	6	0.642398	0.0284138	ABCA1, FCER1G, BIN2, TREM2, FCGR1A, AIF1	3.43922	0.53804
GO:0006641~triglyceride metabolic process	6	0.642398	0.0284138	CETP, GPX1, GK, APOC1, APOBR, APOE	3.43922	0.53804
GO:0006956~complement activation	10	1.07066	0.028879	C1QB, FCN1, CFD, C1QA, COLEC10, C7, C1R, CFP, C1QC, C2	2.30599	0.53804
GO:0034341~response to interferon-gamma	5	0.535332	0.0292715	IFITM1, CITED1, SLC11A1, KYNU, MEFV	4.17961	0.53804
GO:0045671~negative regulation of osteoclast differentiation	5	0.535332	0.0292715	MAFB, UBASH3B, CCL3, LILRB3, LILRB4	4.17961	0.53804
GO:0007422~peripheral nervous system development	5	0.535332	0.0292715	NFASC, EDNRB, ERBB3, SOX8, SOX10	4.17961	0.53804
GO:0035729~cellular response to hepatocyte growth factor stimulus	4	0.428266	0.0296596	IL10, NRP1, HGF, GCLM	5.73204	0.53804
GO:0010875~positive regulation of cholesterol efflux	4	0.428266	0.0296596	ABCA1, NR1H3, APOE, PLTP	5.73204	0.53804
GO:0045579~positive regulation of B cell differentiation	4	0.428266	0.0296596	MMP14, SYK, BTK, NCKAP1L	5.73204	0.53804
GO:0030889~negative regulation of B cell proliferation	4	0.428266	0.0296596	IL10, LYN, CD300A, MNDA	5.73204	0.53804
GO:0033700~phospholipid efflux	4	0.428266	0.0296596	ABCA1, ABCA2, APOC1, APOE	5.73204	0.53804
GO:0070208~protein heterotrimerization	4	0.428266	0.0296596	COL1A1, COL1A2, C1QTNF6, COL6A1	5.73204	0.53804
GO:0019221~cytokine-mediated signaling pathway	13	1.39186	0.030313	CCR1, CEBPA, CSF1R, CSF3R, IL10RB, IL10RA, LIFR, ASPN, HCK, IL1B, IRF5, MYD88, CCR2	1.9909	0.545084
GO:0007584~response to nutrient	9	0.963597	0.0303727	ABCA1, NQO1, POR, LIPG, CYBB, PPARG, NOD2, GCLM, C2	2.43999	0.545084
GO:0090307~mitotic spindle assembly	6	0.642398	0.0316904	TPX2, KIFC1, CHEK2, BIRC5, NLRC4, KIF11	3.34369	0.550606
GO:0048469~cell maturation	6	0.642398	0.0316904	CEBPA, BTK, PLP1, SOX8, PPARG, SOX10	3.34369	0.550606
GO:0002576~platelet degranulation	11	1.17773	0.0323711	LYN, CFD, CD63, SERPINA1, HGF, PSAP, PLEK, F13A1, TIMP1, CD36, F5	2.14256	0.550606
GO:0035754~B cell chemotaxis	3	0.321199	0.0324851	HSD3B7, CH25H, PIK3CD	10.0311	0.550606
GO:0051045~negative regulation of membrane protein ectodomain proteolysis	3	0.321199	0.0324851	IL10, TIMP1, TIMP4	10.0311	0.550606
GO:0071168~protein localization to chromatin	3	0.321199	0.0324851	PLK1, ESCO2, EZH2	10.0311	0.550606
GO:0019262~N-acetylneuraminate catabolic process	3	0.321199	0.0324851	GNPDA1, NAGK, NPL	10.0311	0.550606
GO:0045577~regulation of B cell differentiation	3	0.321199	0.0324851	NFAM1, PTPN6, IKZF3	10.0311	0.550606
GO:0043615~astrocyte cell migration	3	0.321199	0.0324851	MMP14, HEXB, CCL3	10.0311	0.550606
GO:0032964~collagen biosynthetic process	3	0.321199	0.0324851	COL1A1, COL5A1, SERPINH1	10.0311	0.550606
GO:0010887~negative regulation of cholesterol storage	3	0.321199	0.0324851	ABCA1, NR1H3, PPARG	10.0311	0.550606
GO:0048709~oligodendrocyte differentiation	5	0.535332	0.0335158	CNP, MYRF, OLIG1, SOX8, SOX10	4.01243	0.565221
GO:0014070~response to organic cyclic compound	7	0.749465	0.0338196	LYN, MMP14, G6PD, EDNRB, CDK1, PLIN2, MKI67	2.86602	0.567493
GO:0006816~calcium ion transport	9	0.963597	0.0348857	CCR1, PLN, VDR, TRPV4, CCL3, CCR5, KCNN4, CORO1A, RYR3	2.37578	0.581981
GO:0006334~nucleosome assembly	12	1.2848	0.0350298	HIST2H3A, HIST1H2BJ, HIST1H2BL, HIST1H2BF, HIST1H1D, HIST1H4I, HIST1H3B, HIST1H2BB, HIST2H3C, HIST1H2BD, HIST1H3D, MCM2	2.02307	0.581981
GO:0008585~female gonad development	4	0.428266	0.0357349	IDH1, COL9A3, BRCA2, WNT4	5.3499	0.585007
GO:0030214~hyaluronan catabolic process	4	0.428266	0.0357349	HEXB, HEXA, HMMR, GUSB	5.3499	0.585007
GO:0007076~mitotic chromosome condensation	4	0.428266	0.0357349	CDCA5, NUSAP1, NCAPG, NCAPH	5.3499	0.585007
GO:0007568~aging	15	1.606	0.0361757	IL10, NQO1, CNP, BCL2A1, SERPINF1, ITGB2, TNFRSF1B, LOXL2, COL3A1, EDNRB, UCP2, TIMP1, GCLM, ADA, CTSC	1.82383	0.589349
GO:0045814~negative regulation of gene expression, epigenetic	7	0.749465	0.0368762	SPI1, HIST2H3A, HIST1H4I, HIST1H3B, HIST2H3C, HIST1H3D, EZH2	2.8087	0.597857
GO:0051928~positive regulation of calcium ion transport	5	0.535332	0.0380995	CCR1, P2RX4, CCL4L1, CCL4, CCL3	3.8581	0.608866
GO:0070328~triglyceride homeostasis	5	0.535332	0.0380995	CETP, IL18, NR1H3, APOE, GPIHBP1	3.8581	0.608866
GO:0007202~activation of phospholipase C activity	5	0.535332	0.0380995	GNA15, C5AR1, PLCB2, S1PR4, RASGRP4	3.8581	0.608866
GO:0010629~negative regulation of gene expression	13	1.39186	0.0407247	CCR1, SERPINF1, PTPN22, AIF1, IQGAP3, CCNB1, STC2, CCL3, CD28, LGALS9, STOX1, HAVCR2, WNT4	1.90371	0.647735
GO:0014068~positive regulation of phosphatidylinositol 3-kinase signaling	8	0.856531	0.0421369	ERBB3, HGF, IL18, CD28, PTPN6, PIK3AP1, WNT16, HCST	2.46918	0.658722
GO:0044130~negative regulation of growth of symbiont in host	4	0.428266	0.0423969	IL10, IRF8, CD36, MYD88	5.01553	0.658722
GO:0090280~positive regulation of calcium ion import	4	0.428266	0.0423969	LGALS3, CXCL12, CCL3, TRPV3	5.01553	0.658722
GO:0007051~spindle organization	4	0.428266	0.0423969	ASPM, TTK, KIF11, AURKA	5.01553	0.658722
GO:0030301~cholesterol transport	4	0.428266	0.0423969	MSR1, CETP, NPC2, CD36	5.01553	0.658722
GO:0043029~T cell homeostasis	5	0.535332	0.0430239	CCNB2, SLC46A2, NCKAP1L, JAK3, CORO1A	3.71521	0.659198
GO:0071639~positive regulation of monocyte chemotactic protein-1 production	3	0.321199	0.0439989	IL1B, TRPV4, LGALS9	8.59805	0.659198
GO:0002606~positive regulation of dendritic cell antigen processing and presentation	3	0.321199	0.0439989	SLC11A1, CCR7, NOD2	8.59805	0.659198
GO:0022010~central nervous system myelination	3	0.321199	0.0439989	MYRF, PLP1, CNTN2	8.59805	0.659198
GO:0006004~fucose metabolic process	3	0.321199	0.0439989	FUCA1, FUCA2, FUOM	8.59805	0.659198
GO:0001818~negative regulation of cytokine production	3	0.321199	0.0439989	GPNMB, SLC11A1, BTK	8.59805	0.659198
GO:0048842~positive regulation of axon extension involved in axon guidance	3	0.321199	0.0439989	NRP1, CXCL12, DSCAM	8.59805	0.659198
GO:2000503~positive regulation of natural killer cell chemotaxis	3	0.321199	0.0439989	CCL4L1, CCL4, CCL3	8.59805	0.659198
GO:0002244~hematopoietic progenitor cell differentiation	8	0.856531	0.0452	TOP2A, ARL11, ANLN, RBM47, PTPRC, PLEK, PTPN6, ESCO2	2.43177	0.6712
GO:0006302~double-strand break repair	8	0.856531	0.0452	POLQ, BRIP1, TDP2, CHEK2, CDCA5, ESCO2, TRIP13, BRCA2	2.43177	0.6712
GO:0045931~positive regulation of mitotic cell cycle	5	0.535332	0.048289	CCNB1, CDK1, EIF4EBP1, BIRC5, BRCA2	3.58252	0.704599
GO:0032715~negative regulation of interleukin-6 production	5	0.535332	0.048289	IL10, HGF, NCKAP1L, HAVCR2, SLAMF1	3.58252	0.704599
GO:0010033~response to organic substance	5	0.535332	0.048289	WNT5A, AQP9, KCNA5, CTSC, TIMP4	3.58252	0.704599
GO:0032689~negative regulation of interferon-gamma production	5	0.535332	0.048289	IL10, LILRB1, PDCD1LG2, LGALS9, HAVCR2	3.58252	0.704599
GO:2000778~positive regulation of interleukin-6 secretion	4	0.428266	0.0496325	PYCARD, IL1B, TRPV4, LGALS9	4.7205	0.71796
GO:0002407~dendritic cell chemotaxis	4	0.428266	0.0496325	CCR1, CCR7, CCR5, CCR2	4.7205	0.71796
