# Supplementary material for: RNA sequencing analysis between ruptured and un-ruptured brain AVM
Source: Chin Neurosurg J. 2022 Jun 2;8:13. doi: 10.1186/s41016-022-00282-4 (PMC9161579; doi:10.1186/s41016-022-00282-4)
Supplement: Supplementary file 3 — Additional file 3: Table S3. KEGG terms enriched by the up-regulated genes in ruptured BAVMs. [file 41016_2022_282_MOESM3_ESM.xlsx]

## Sheet: DAVID_KEGG_UP
Table S2 KEGG terms enriched by the up-regulated genes in ruptured BAVMs
Term	Count	%	PValue	Genes	Fold Enrichment	FDR
hsa04142:Lysosome	35	3.74732	8.83e-15	CD63, ASAH1, HEXB, HEXA, CTSZ, TCIRG1, LIPA, GNS, CTSS, SGSH, GM2A, CTSL, PSAP, ACP5, ACP2, GUSB, CTSD, CTSC, CTSB, CTSA, ABCA2, MANBA, SLC11A1, LAPTM5, NAGA, MCOLN1, IGF2R, PLA2G15, NPC2, MAN2B1, TPP1, DNASE2, CD68, GLA, LGMN	4.79468	1.97e-12
hsa04380:Osteoclast differentiation	32	3.42612	2.03e-11	LILRA6, CSF1R, SPI1, NCF2, NCF4, PIK3CD, TREM2, LILRA1, SIRPB1, PIK3R5, LILRA5, FCGR3A, ACP5, FCGR1A, SYK, CYBB, LILRB1, CYBA, LILRB2, LILRB3, LILRB4, LILRB5, MAPK13, OSCAR, TYROBP, TEC, FCGR2A, LCK, IL1B, BTK, PPARG, FCGR2B	4.04908	2.26e-09
hsa05150:Staphylococcus aureus infection	20	2.14133	1.12e-10	IL10, C1QB, CFD, C1QA, SELPLG, ITGAM, C1R, ITGB2, C5AR1, PTAFR, FPR1, FPR3, FPR2, ITGAL, C2, FCGR3A, FCGR2A, FCGR1A, FCGR2B, C1QC	6.13922	8.3e-09
hsa05152:Tuberculosis	29	3.10493	1.94e-06	ITGAM, ITGB2, TCIRG1, LSP1, NOD2, CORO1A, CTSS, FCGR3A, ITGAX, CD14, FCGR1A, CTSD, IL10, FCER1G, CR1, SYK, IL10RB, VDR, IL10RA, CARD9, IL18, MAPK13, TLR1, FCGR2A, CD209, IL1B, TLR6, FCGR2B, MYD88	2.71583	0.000108
hsa04974:Protein digestion and absorption	18	1.92719	1.49e-05	COL15A1, KCNE3, COL11A1, SLC16A10, DPP4, COL1A1, COL3A1, SLC7A7, COL1A2, SLC7A8, COL5A1, KCNQ1, COL5A2, COL6A1, COL6A3, COL9A3, COL9A2, KCNN4	3.39053	0.000666
hsa05133:Pertussis	16	1.71306	3.09e-05	IL10, C1QB, C1QA, ITGAM, C1R, ITGB2, LY96, MAPK13, C2, PYCARD, IL1B, CASP1, IRF8, CD14, MYD88, C1QC	3.53619	0.00114973
hsa05322:Systemic lupus erythematosus	22	2.35546	4.38e-05	IL10, C1QB, C1QA, HIST1H2BJ, C1R, HIST1H2AH, HIST1H2BL, C2, FCGR3A, FCGR2A, HIST2H3A, C7, CD28, HIST1H2BF, HIST1H4I, FCGR1A, HIST1H3B, HIST1H2BB, HIST2H3C, HIST1H2BD, HIST1H3D, C1QC	2.72142	0.00139557
hsa04611:Platelet activation	21	2.24839	8.68e-05	LYN, FCER1G, SYK, COL11A1, PIK3CD, MAPK13, PIK3R5, PTGS1, VAMP8, APBB1IP, COL1A1, COL3A1, FCGR2A, COL1A2, COL5A1, TBXAS1, COL5A2, BTK, PLCB2, PRKG1, FERMT3	2.67765	0.00241949
hsa05140:Leishmaniasis	14	1.49893	0.000265	IL10, CR1, ITGAM, NCF2, ITGB2, NCF4, CYBA, MAPK13, FCGR3A, FCGR2A, IL1B, PTPN6, FCGR1A, MYD88	3.26849	0.0065708
hsa05134:Legionellosis	12	1.2848	0.000299	PYCARD, CR1, ITGAM, IL1B, ITGB2, CASP1, IL18, CD14, NLRC4, TLR5, MYD88, NAIP	3.68353	0.00665706
hsa04620:Toll-like receptor signaling pathway	17	1.82013	0.000544	CCL4L1, PIK3CD, LY96, MAPK13, PIK3R5, TLR1, IL1B, CCL4, SPP1, CCL3, TLR8, IRF5, CD14, TLR6, TLR5, IKBKE, MYD88	2.6584	0.0110254
hsa04064:NF-kappa B signaling pathway	15	1.606	0.000621	LYN, SYK, BCL2A1, CCL4L1, LY96, TNFSF13B, CXCL12, PLAU, LCK, IL1B, CCL4, BTK, CD14, LTB, MYD88	2.85791	0.0115478
hsa04610:Complement and coagulation cascades	13	1.39186	0.000738	C1QB, CFD, C1QA, CR1, SERPINA1, C1R, C5AR1, F13A1, F5, C2, C7, PLAU, C1QC	3.123	0.0126664
hsa05132:Salmonella infection	14	1.49893	0.00124948	CCL4L1, ARPC1B, IL18, WAS, NLRC4, MAPK13, PYCARD, IL1B, CCL4, CASP1, CCL3, CD14, TLR5, MYD88	2.79594	0.0199024
hsa04666:Fc gamma R-mediated phagocytosis	14	1.49893	0.00139949	LYN, SYK, ARPC1B, WAS, PIK3CD, VAV1, PIK3R5, HCK, FCGR2A, PTPRC, RAC2, FCGR1A, DOCK2, FCGR2B	2.76265	0.0202788
hsa04145:Phagosome	20	2.14133	0.00156	MSR1, ITGAM, C1R, NCF2, ITGB2, NCF4, CYBA, TCIRG1, CORO1A, CTSS, MARCO, FCGR3A, FCGR2A, CTSL, CD209, CD14, CD36, TLR6, FCGR1A, FCGR2B	2.21012	0.0202788
hsa05146:Amoebiasis	16	1.71306	0.00158183	IL10, ITGAM, COL11A1, LAMA3, ITGB2, PIK3CD, PIK3R5, COL1A1, COL3A1, GNA15, COL1A2, COL5A1, IL1B, COL5A2, CD14, PLCB2	2.50202	0.0202788
hsa04621:NOD-like receptor signaling pathway	11	1.17773	0.00163685	PYCARD, PSTPIP1, IL1B, CARD9, CASP1, IL18, NLRC4, NOD2, MEFV, NAIP, MAPK13	3.25598	0.0202788
hsa04512:ECM-receptor interaction	14	1.49893	0.00194194	COL11A1, LAMA3, HMMR, COL1A1, COL3A1, COL1A2, COL5A1, COL5A2, COL6A1, SPP1, TNR, COL6A3, ITGB7, CD36	2.66739	0.0227922
hsa05144:Malaria	10	1.07066	0.00226337	IL10, CR1, KLRB1, IL1B, HGF, ITGB2, IL18, CD36, ITGAL, MYD88	3.38284	0.0252365
hsa04650:Natural killer cell mediated cytotoxicity	17	1.82013	0.00250618	FCER1G, SYK, ITGB2, TNFRSF10C, PIK3CD, ITGAL, VAV1, PIK3R5, FCGR3A, TYROBP, LCK, RAC2, CD48, PTPN6, CD247, HCST, CD244	2.30976	0.0266133
hsa00511:Other glycan degradation	6	0.642398	0.00343373	MANBA, HEXB, FUCA1, HEXA, FUCA2, MAN2B1	5.5253	0.0348055
hsa05202:Transcriptional misregulation in cancer	20	2.14133	0.005292	NGFR, CEBPA, CSF1R, SPI1, ITGAM, HPGD, BCL2A1, ZBTB16, WNT16, ETV4, HIST2H3A, SPINT1, PLAU, ITGB7, PPARG, CD14, FCGR1A, HIST1H3B, HIST2H3C, HIST1H3D	1.98514	0.0513094
hsa04060:Cytokine-cytokine receptor interaction	26	2.78373	0.00572234	CSF1R, CSF3R, CCL4L1, CSF2RB, IL2RG, TNFSF13B, CCL4, CCL3, CCR7, TNFRSF14, CCR5, CCR2, IL10, CCR1, TNFSF18, NGFR, IL10RB, IL10RA, IL18, TNFRSF10C, LIFR, TNFRSF1B, CXCL12, IL1B, TNFSF8, LTB	1.77355	0.05317
hsa00520:Amino sugar and nucleotide sugar metabolism	9	0.963597	0.00724055	HK3, CYB5R4, GNPDA1, NAGK, HEXB, HEXA, NPL, NANS, HK2	3.10798	0.0645857
hsa04670:Leukocyte transendothelial migration	15	1.606	0.00881197	ITGAM, NCF2, MMP2, ITGB2, NCF4, PIK3CD, CYBA, ITGAL, CLDN1, VAV1, MAPK13, PIK3R5, CXCL12, RAC2, CTNNA3	2.16207	0.0755796
hsa05142:Chagas disease (American trypanosomiasis)	14	1.49893	0.00919423	IL10, C1QB, C1QA, PIK3CD, MAPK13, PIK3R5, GNA15, IL1B, CCL3, CD247, TLR6, PLCB2, MYD88, C1QC	2.23137	0.0759375
hsa04640:Hematopoietic cell lineage	12	1.2848	0.0146912	CSF1R, CD4, CSF3R, CR1, ITGAM, IL1B, ANPEP, CD37, CD14, CD36, FCGR1A, CD33	2.28633	0.117005
hsa05323:Rheumatoid arthritis	12	1.2848	0.0159155	CXCL12, CTSL, IL1B, ITGB2, IL18, CCL3, CD28, ACP5, LTB, TCIRG1, ITGAL, TNFSF13B	2.26035	0.122384
hsa04662:B cell receptor signaling pathway	10	1.07066	0.0216719	LYN, SYK, BTK, RAC2, PIK3CD, PTPN6, PIK3AP1, FCGR2B, VAV1, PIK3R5	2.4023	0.161094
hsa00531:Glycosaminoglycan degradation	5	0.535332	0.024357	HEXB, HEXA, GUSB, GNS, SGSH	4.36208	0.175213
hsa04062:Chemokine signaling pathway	19	2.03426	0.0305095	LYN, CCR1, CCL4L1, WAS, PIK3CD, VAV1, PIK3R5, HCK, GNGT2, CXCL12, CCL4, CCL3, RAC2, CCR7, DOCK2, CCR5, JAK3, PLCB2, CCR2	1.69324	0.212613
hsa04110:Cell cycle	14	1.49893	0.0350171	PLK1, BUB1B, TTK, CDC6, CCNA2, CCNB2, CCNB1, ORC1, PTTG1, CHEK2, CDK1, E2F2, MCM2, MAD2L1	1.87147	0.236631
hsa04660:T cell receptor signaling pathway	12	1.2848	0.0371714	IL10, CD4, PTPRC, TEC, LCK, CD28, PIK3CD, PTPN6, CD247, VAV1, MAPK13, PIK3R5	1.98911	0.243801
hsa05143:African trypanosomiasis	6	0.642398	0.0454374	IL10, IL1B, IL18, HPR, PLCB2, MYD88	3.0138	0.281276
hsa04514:Cell adhesion molecules (CAMs)	15	1.606	0.0459599	SELPLG, ITGAM, ITGB2, PDCD1LG2, ITGAL, CLDN1, MAG, NFASC, CD4, PTPRC, CD28, CNTN2, CD226, ITGB7, SIGLEC1	1.75098	0.281276
hsa03320:PPAR signaling pathway	9	0.963597	0.0466691	CYP27A1, FABP4, GK, FABP5, NR1H3, PPARG, CD36, PLTP, PCK2	2.22661	0.281276
hsa00603:Glycosphingolipid biosynthesis - globo series	4	0.428266	0.0479668	HEXB, HEXA, NAGA, GLA	4.73597	0.28149
hsa04664:Fc epsilon RI signaling pathway	9	0.963597	0.0502435	LYN, FCER1G, SYK, BTK, RAC2, PIK3CD, VAV1, MAPK13, PIK3R5	2.19387	0.282924
hsa05340:Primary immunodeficiency	6	0.642398	0.0507487	CD4, PTPRC, LCK, BTK, IL2RG, ADA	2.92516	0.282924
hsa04510:Focal adhesion	19	2.03426	0.0700832	HGF, COL11A1, LAMA3, PIK3CD, VAV1, PIK3R5, COL1A1, COL3A1, COL1A2, PARVG, COL5A1, COL5A2, COL6A1, SPP1, RAC2, TNR, COL6A3, ITGB7, PPP1R12B	1.52885	0.381184
hsa04914:Progesterone-mediated oocyte maturation	10	1.07066	0.0768935	CCNA2, CCNB2, CCNB1, RPS6KA1, PLK1, CDK1, PIK3CD, MAPK13, MAD2L1, PIK3R5	1.90528	0.408268
hsa00480:Glutathione metabolism	7	0.749465	0.083941	G6PD, GPX1, GSTO1, ANPEP, IDH1, GCLM, PGD	2.27512	0.435322
hsa00030:Pentose phosphate pathway	5	0.535332	0.093524	G6PD, TALDO1, PGD, TKT, FBP1	2.85791	0.473997
