# Supplementary material for: RNA sequencing analysis between ruptured and un-ruptured brain AVM
Source: Chin Neurosurg J. 2022 Jun 2;8:13. doi: 10.1186/s41016-022-00282-4 (PMC9161579; doi:10.1186/s41016-022-00282-4)
Supplement: Supplementary file 4 — Additional file 4: Table S4. GO terms enriched by the down-regulated genes in ruptured BAVMs. [file 41016_2022_282_MOESM4_ESM.xlsx]

## Sheet: DAVID_GO_DW
Table S3 GO terms enriched by the down-regulated genes in ruptured BAVMs
Term	Count	%	PValue	Genes	Fold Enrichment	FDR
GO:0007155~cell adhesion	16	7.72947	7.79e-05	DSCAM, MOG, CCL4L1, LAMA3, OMD, HAPLN2, IGSF11, MAG, CCL4, CERCAM, TNR, ITGBL1, CNTN2, CNTN3, CTNNA3, DSCAML1	3.38348	0.0303469
GO:0042552~myelination	6	2.89855	0.000104	NFASC, GAL3ST1, PLLP, MAL, MBP, OLIG2	12.6605	0.0303469
GO:0048709~oligodendrocyte differentiation	5	2.41546	0.000114	CNP, MYRF, OLIG1, SOX8, SOX10	19.4127	0.0303469
GO:0007417~central nervous system development	8	3.86473	0.000236	MOG, ZBTB16, CNTN2, MAL, MBP, DSCAML1, TIMP4, HAPLN2	6.47091	0.0472193
GO:0021762~substantia nigra development	5	2.41546	0.00157264	MAG, CNP, PLP1, PADI2, MBP	9.90445	0.188483
GO:0009636~response to toxic substance	6	2.89855	0.0018025	CNP, CCL4L1, HTR1D, CCL4, CCL3, MBP	6.85155	0.188483
GO:0007422~peripheral nervous system development	4	1.93237	0.00182458	NFASC, ERBB3, SOX8, SOX10	16.1773	0.188483
GO:2000503~positive regulation of natural killer cell chemotaxis	3	1.44928	0.00211778	CCL4L1, CCL4, CCL3	41.5987	0.188483
GO:0022010~central nervous system myelination	3	1.44928	0.00211778	MYRF, PLP1, CNTN2	41.5987	0.188483
GO:0030239~myofibril assembly	3	1.44928	0.00755467	CAPN3, MYOZ1, MYOZ2	22.3993	0.550117
GO:0043922~negative regulation by host of viral transcription	3	1.44928	0.00755467	CCL4L1, CCL4, CCL3	22.3993	0.550117
GO:0006874~cellular calcium ion homeostasis	5	2.41546	0.0153275	SLC24A2, SLC24A4, PLN, CCL3, ATP13A4	5.21847	0.998753
GO:0050850~positive regulation of calcium-mediated signaling	3	1.44928	0.0175598	CCL4L1, CCL4, CCL3	14.5595	0.998753
GO:0007399~nervous system development	8	3.86473	0.02853	TTLL7, GJB1, MOBP, DSCAM, DPYSL5, ATOH8, NTF3, CNTN3	2.70561	0.998753
GO:0051928~positive regulation of calcium ion transport	3	1.44928	0.0288601	CCL4L1, CCL4, CCL3	11.1996	0.998753
GO:0030593~neutrophil chemotaxis	4	1.93237	0.030198	CCL4L1, IL1B, CCL4, CCL3	5.88264	0.998753
GO:0061138~morphogenesis of a branching epithelium	2	0.966184	0.030417	SOX8, SOX10	64.7091	0.998753
GO:0014015~positive regulation of gliogenesis	2	0.966184	0.030417	SOX8, SOX10	64.7091	0.998753
GO:2001015~negative regulation of skeletal muscle cell differentiation	2	0.966184	0.030417	MYOCD, CAPN3	64.7091	0.998753
GO:0070098~chemokine-mediated signaling pathway	4	1.93237	0.0363595	CCL4L1, CCL4, CCL3, GPR75	5.46837	0.998753
GO:0050729~positive regulation of inflammatory response	4	1.93237	0.0389912	TNFSF18, CCL4L1, CCL4, CCL3	5.31855	0.998753
GO:0071205~protein localization to juxtaparanode region of axon	2	0.966184	0.0403502	NFASC, CNTN2	48.5318	0.998753
GO:0032286~central nervous system myelin maintenance	2	0.966184	0.0403502	FA2H, MYRF	48.5318	0.998753
GO:0007267~cell-cell signaling	7	3.38164	0.0466624	TNFSF18, GJB1, CCL4L1, IL1B, NTF3, CCL4, CCL3	2.67498	0.998753
GO:0050918~positive chemotaxis	3	1.44928	0.0497817	NTF3, PLXNB3, CCL3	8.31974	0.998753
