# Supplementary material for: RNA sequencing analysis between ruptured and un-ruptured brain AVM
Source: Chin Neurosurg J. 2022 Jun 2;8:13. doi: 10.1186/s41016-022-00282-4 (PMC9161579; doi:10.1186/s41016-022-00282-4)
Supplement: Supplementary file 5 — Additional file 5: Table S5. KEGG terms enriched by the down-regulated genes in ruptured BAVMs. [file 41016_2022_282_MOESM5_ESM.xlsx]

## Sheet: DAVID_KEGG_DW
Table S4 KEGG terms enriched by the down-regulated genes in ruptured BAVMs
Term	Count	%	PValue	Genes	Fold Enrichment	FDR
hsa05132:Salmonella infection	4	1.93237	0.0270274	CCL4L1, IL1B, CCL4, CCL3	6.0276	1
hsa04060:Cytokine-cytokine receptor interaction	6	2.89855	0.0409682	TNFSF18, CCL4L1, IL1B, CCL4, CCL3, LIFR	3.08822	1
