# Supplementary material for: RNA sequencing analysis between ruptured and un-ruptured brain AVM
Source: Chin Neurosurg J. 2022 Jun 2;8:13. doi: 10.1186/s41016-022-00282-4 (PMC9161579; doi:10.1186/s41016-022-00282-4)
Supplement: Supplementary file 6 — Additional file 6: Table S6. GO terms enriched by the up-regulated BAVM early rupture-prone genes. [file 41016_2022_282_MOESM6_ESM.xlsx]

## Sheet: DAVID_GO_UP_merge cox
Table S5 GO terms enriched by the up-regulated BAVM early rupture-prone genes
Term	Count	%	PValue	Genes	Fold Enrichment	FDR
GO:0006954~inflammatory response	14	15.2174	3.51e-08	NGFR, LY86, IL18, LY96, NMI, TNFRSF1B, LTB4R, PSTPIP1, CCRL2, CCR7, TNFRSF14, LGALS9, TLR5, MYD88	7.47331	2.9e-05
GO:0045087~innate immune response	12	13.0435	7.46e-06	LGALS3, PSTPIP1, FES, UNC93B1, LY86, TRIM14, LY96, PPARG, TLR5, MYD88, SLAMF1, LILRA5	5.64595	0.00308134
GO:0042632~cholesterol homeostasis	5	5.43478	0.000269	ABCA1, CETP, SOAT1, LIPG, IL18	15.8057	0.0739483
GO:0097190~apoptotic signaling pathway	5	5.43478	0.0004	NGFR, P2RX4, LY96, TNFRSF14, TNFRSF1B	14.2474	0.0826457
GO:0055091~phospholipid homeostasis	3	3.26087	0.000829	ABCA1, CETP, LIPG	67.4378	0.137016
GO:0010745~negative regulation of macrophage derived foam cell differentiation	3	3.26087	0.00177436	ABCA1, CETP, PPARG	46.6877	0.244271
GO:0034375~high-density lipoprotein particle remodeling	3	3.26087	0.00237348	CETP, LIPG, PLTP	40.4627	0.28007
GO:0006935~chemotaxis	5	5.43478	0.00299807	CMTM7, FES, CCRL2, CCR7, LGALS9	8.29153	0.309551
GO:0043691~reverse cholesterol transport	3	3.26087	0.00342581	ABCA1, CETP, LIPG	33.7189	0.314413
GO:0007165~signal transduction	14	15.2174	0.00395424	TXNRD1, LILRB1, HIF1A, LILRB4, ARHGAP4, DOK1, PSTPIP1, P2RX4, PTK7, CD48, PPARG, FCGR2B, MYD88, SLAMF1	2.43961	0.32662
GO:0006955~immune response	8	8.69565	0.0044796	NGFR, IGSF6, IL18, CCR7, TNFRSF14, FCGR2B, TNFRSF1B, LTB4R	3.84443	0.336377
GO:0007584~response to nutrient	4	4.34783	0.00567054	ABCA1, LIPG, PPARG, GCLM	10.9359	0.390322
GO:0032496~response to lipopolysaccharide	5	5.43478	0.008502	NGFR, LY96, CCR7, TNFRSF14, LGALS9	6.16809	0.540204
GO:0031663~lipopolysaccharide-mediated signaling pathway	3	3.26087	0.0106259	IL18, LY96, MYD88	18.9669	0.580288
GO:0007166~cell surface receptor signaling pathway	6	6.52174	0.0109703	DOK1, IGSF6, TSPAN4, LY96, TNFRSF14, MYD88	4.43022	0.580288
GO:0002755~MyD88-dependent toll-like receptor signaling pathway	3	3.26087	0.0112759	LY96, TLR5, MYD88	18.3921	0.580288
GO:0001837~epithelial to mesenchymal transition	3	3.26087	0.011943	HGF, HIF1A, WNT4	17.8512	0.580288
GO:0042127~regulation of cell proliferation	5	5.43478	0.0128054	NGFR, FES, TIMELESS, TNFRSF14, TNFRSF1B	5.46793	0.587624
GO:2001189~negative regulation of T cell activation via T cell receptor contact with antigen bound to MHC molecule on antigen presenting cell	2	2.17391	0.0145793	LGALS3, LILRB1	134.876	0.602124
GO:0055098~response to low-density lipoprotein particle	2	2.17391	0.0145793	ABCA1, PPARG	134.876	0.602124
GO:0071222~cellular response to lipopolysaccharide	4	4.34783	0.0178877	ABCA1, LILRB1, TLR5, TNFRSF1B	7.16153	0.703581
GO:0045953~negative regulation of natural killer cell mediated cytotoxicity	2	2.17391	0.0193922	LILRB1, LGALS9	101.157	0.72809
GO:0097029~mature conventional dendritic cell differentiation	2	2.17391	0.0241819	CCR7, LGALS9	80.9253	0.868447
GO:2001200~positive regulation of dendritic cell differentiation	2	2.17391	0.0289485	LGALS3, LGALS9	67.4378	0.919673
GO:0010742~macrophage derived foam cell differentiation	2	2.17391	0.0289485	SOAT1, PPARG	67.4378	0.919673
GO:0010887~negative regulation of cholesterol storage	2	2.17391	0.0289485	ABCA1, PPARG	67.4378	0.919673
GO:2000510~positive regulation of dendritic cell chemotaxis	2	2.17391	0.0336922	CCR7, LGALS9	57.8038	0.996381
GO:0031666~positive regulation of lipopolysaccharide-mediated signaling pathway	2	2.17391	0.0384129	LY86, LY96	50.5783	0.996381
GO:1900744~regulation of p38MAPK cascade	2	2.17391	0.0384129	HGF, LGALS9	50.5783	0.996381
GO:1902715~positive regulation of interferon-gamma secretion	2	2.17391	0.0384129	LGALS9, SLAMF1	50.5783	0.996381
GO:0046330~positive regulation of JNK cascade	3	3.26087	0.0401891	CCR7, MYD88, SLAMF1	9.33753	0.996381
GO:0008203~cholesterol metabolic process	3	3.26087	0.0436064	ABCA1, CETP, SOAT1	8.92558	0.996381
GO:0030855~epithelial cell differentiation	3	3.26087	0.0459428	LGALS3, FZD2, PPARG	8.67057	0.996381
GO:0071300~cellular response to retinoic acid	3	3.26087	0.0459428	ABCA1, PTK7, PPARG	8.67057	0.996381
